# Supplementary material for: Zoonoses and gold mining: A cross-sectional study to assess yellow fever immunization, Q fever, leptospirosis and leishmaniasis among the population working on illegal mining camps in French Guiana
Source: PLoS Negl Trop Dis. 2022 Aug 15;16(8):e0010326. doi: 10.1371/journal.pntd.0010326 (PMC9410546; doi:10.1371/journal.pntd.0010326)
Supplement: S1 Dataset — (XLSX) [file pntd.0010326.s002.xlsx]

## Sheet: Feuil1
age	sex	country of birth	time on site	time in gold mining	disatnce of the mine	education level	profession	mobility	number of mines last threee years	work rythm	place of work	number of stay outside the forest last year	leishmaniosis	nblesions	pentacarinat	glucantime	nb_tt_leish	where_tt_leish	vaccin yellow fever	antibodies yf	mat	q fever
27	woman	Brazil	0.04	.5	3	3	itinerant vendor	mobile	<=3	day		2	0						yes	1	0	0
41	woman	Brazil	0.17	15	2	2	housekeeper	non mobile	<=3	day	1	12	0						yes	1	0	0
41	woman	Brazil	0.04	14	5	2	itinerant vendor	mobile	<=3	day	1	8	0						yes	1	0	0
34	woman	Brazil	4.00	5	2	2	itinerant vendor	mobile	<=3	day	1	12	0						yes	1	0	0
33	woman	Brazil	0.08	7	4	2	sex worker	non mobile	>3mines	day and night or night	0	7	0						yes	0	0	0
40	woman	Brazil	1.67	15	4	1	housekeeper	non mobile	<=3	day	0	4	0						yes	1	0	0
35	woman	Brazil	0.25	10	4	2	housekeeper	non mobile	<=3	day	0	4	0						yes	1	0	0
45	woman	Brazil	1.00	15	4	2	housekeeper	non mobile	<=3	day	1	6	0						yes	1	0	0
30	woman	Brazil	0.02	.02	3	2	none	mobile	<=3	day and night or night	1		0						yes	1	1	0
25	woman	Brazil	0.58	7	3	2	itinerant vendor	mobile	<=3	day	0	5	0						yes	1	1	0
29	woman	Brazil	3.00	30	4	0	gold miner	non mobile	<=3	day and night or night	1	1	0						yes	1	0	0
37	woman	Brazil	0.05	7	4	2	housekeeper	non mobile	>3mines	day	0	1	0						yes	1	1	0
39	woman	Venezuela	4.58	15		3	itinerant vendor	mobile	<=3	day and night or night	0	4	0						yes	1	0	0
51	woman	Brazil	1.17	28	4	1	housekeeper	non mobile	>3mines	day	1	1	0						no	1	0	0
41	woman	Brazil	0.02	9	3	2	housekeeper	non mobile	>3mines	day	1	2	0						yes	1	0	0
42	woman	Brazil	2.00	18	5	2	housekeeper	non mobile	<=3		0	6	0						yes	1	0	0
31	woman	Brazil	0.08	13	1	2	housekeeper	non mobile	<=3	day	1	3	0						yes	1	0	0
20	woman	Brazil	0.25	1	2	2	other	non mobile	<=3		0	2	0						yes	1	0	0
38	woman	Brazil	0.92	10	4	2	bar owner	non mobile	<=3	day	1	2	0						yes	1	0	0
38	woman	Brazil	0.04	10	4	2	itinerant vendor	mobile	<=3	day	0	1	0						yes	1	0	0
31	woman	Brazil	0.08	1	3	2	housekeeper	non mobile	<=3	day	0	2	0						yes	1	0	0
50	woman	Brazil	0.04	12	4	2	housekeeper	non mobile	>3mines	day and night or night	1	3	0						yes	1	0	0
41	woman	Venezuela	0.17	2	2	2	housekeeper	non mobile	<=3	day	1	6	0						no	1	0	0
40	woman	Brazil	2.75	12		2	bar owner	non mobile	>3mines	day and night or night	0	2	0						yes	1	0	0
19	woman	Brazil	0.67	.66666667	3	2	housekeeper	non mobile	<=3	day	0	0	0		1		2	1	yes	1	1	0
51	woman	other	0.17	11	5	2	housekeeper	non mobile	>3mines	day	1	4	0						yes	1	0	0
18	woman	Brazil	0.25	.5	3	2	itinerant vendor	mobile	<=3	day	1	2	0						no	1	0	0
27	woman	Brazil	0.17	5	4	2	itinerant vendor	mobile	>3mines	day	1	12	0						no	0	0	0
41	woman	Brazil	0.50	13	3	2	housekeeper	non mobile	<=3	day	0	2	0						yes	0	0	0
24	woman	Brazil	0.17	.41666667	4	2	itinerant vendor	mobile	<=3	day	1	1	2	1					yes	1	0	0
44	woman	Brazil	1.00	10	1	2	housekeeper	non mobile	<=3	day		12	0						yes	1	0	0
36	woman	other	0.08	1	5	2	housekeeper	non mobile	<=3	day		2	0						yes	1	0	0
36	woman	Brazil	0.83	10	4	2	itinerant vendor	mobile	<=3	day	1	12	0						yes	1	0	0
45	woman	other	0.17	1	2	1	housekeeper	non mobile	<=3	day	1	2	0						yes	1	0	0
41	woman	Brazil	3.00	15	4	2	itinerant vendor	mobile	<=3	day	1	12	0						yes	1	0	0
40	woman	Brazil	1.50	15	2	1	itinerant vendor	mobile	<=3	day	0	12	0						yes	1	0	0
23	woman	Brazil	0.67	5	3	2	housekeeper	non mobile	<=3	day	1	2	0						yes	1	1	0
32	woman	Brazil	0.08	2	1	2	housekeeper	non mobile	>3mines	day and night or night	1	12	0						yes	1	0	0
27	woman	Brazil	3.00	5	3	2	housekeeper	non mobile	<=3	day	0	4	0						yes	1	0	0
55	woman	Brazil	0.02	23	4	2	housekeeper	non mobile	<=3	day and night or night	1	12	0						yes	1	0	0
32	woman	Brazil	0.67	3	2	2	housekeeper	non mobile	>3mines	day	1	2	0						yes	1	1	0
39	woman	Brazil	0.67	.66666667	4	2	housekeeper	non mobile	<=3	day	0	2	0						yes	1	0	0
51	woman	Brazil	0.50	19	2	2	housekeeper	non mobile	>3mines	day	1	4	0						yes	1	0	0
34	woman	Brazil	1.75	10	5	2	none	mobile	<=3		1	1	0						no	1	0	0
44	woman	Brazil	0.17	10	3	2	itinerant vendor	mobile	<=3	day	1	4	0						yes	1	0	0
42	woman	Brazil	0.33	13	3	1	housekeeper	non mobile	>3mines	day	1	5	0						yes	1	0	0
42	woman	Brazil	0.25	10	5	2	housekeeper	non mobile	<=3	day	1	4	0						yes	1	0	0
45	woman	Brazil	0.58	8	5	2	itinerant vendor	mobile	<=3	day	0	6	0						yes	1	0	1
38	woman	Brazil	0.08	16	5	1	itinerant vendor	mobile	<=3	day		12	0						yes	1	0	0
36	woman	Brazil	0.33	10	2	2	itinerant vendor	mobile	<=3	day	0	12	0		1		1	0	yes	1	0	0
32	woman	Brazil	0.01	18	3	2	itinerant vendor	mobile	<=3	day and night or night	0	6	0						yes	1	0	0
43	woman	Brazil	0.08	12	2	2	housekeeper	non mobile	<=3	day	1	1	0						yes	1	1	0
28	woman	Brazil	0.33	5	2	2	itinerant vendor	mobile	<=3	day	1	2	0						yes	1	0	0
59	woman	Brazil	2.00	12	4	2	housekeeper	non mobile	<=3	day	1	1	0						yes	1	0	0
38	woman	Brazil	0.17	6	3	2	housekeeper	non mobile	<=3	day	1	6	0						yes	1	0	0
29	woman	Brazil	1.42	3	5	2	gold miner	non mobile	>3mines	day and night or night		50	0						yes	1	9	0
26	woman	Brazil	5.00	5	4	2	itinerant vendor	mobile	<=3	day and night or night	1	1	0						yes	1	0	0
29	woman	Guyana	8.00	9	1	2	housekeeper	non mobile	<=3	day	0	12	0						yes	1	0	0
24	woman	Brazil	0.08	.66666667	4	2	itinerant vendor	mobile	>3mines	day and night or night	1	6	0						yes	1	0	0
46	woman	Brazil	0.33	2	5	2	housekeeper	non mobile	>3mines	day	0	12	0						yes	1	0	0
36	woman	other	0.27	3	4	3	housekeeper	non mobile	<=3	day and night or night		6	0						yes	0	0	0
33	woman	Brazil	0.33	.33333333	5	2	housekeeper	non mobile	<=3	day	0	1	0						yes	1	0	0
40	woman	Brazil	2.00	18	2	1	housekeeper	non mobile	<=3	day	0	12	0						yes	1	0	0
21	woman	Brazil	0.17	.75	2	2	bar owner	non mobile	<=3	day and night or night	1	12	0						yes	1	0	0
50	woman	Brazil	2.00	17	2	2	itinerant vendor	mobile	<=3	day	1	24	0						yes	1	0	0
53	woman	Brazil	0.50	14	1	2	housekeeper	non mobile	<=3	day	1	5	1	1	1		3	2	yes	1	0	0
45	woman	Brazil	0.02	8	5	1	housekeeper	non mobile	<=3	day	1	2	0						yes	1	0	0
64	woman	Brazil	0.97	39	2	1	itinerant vendor	mobile	<=3	day	1	1	0						yes	1	0	0
24	woman	Brazil	0.08	6	4	2	gold miner	non mobile	<=3	day	0	3	0						yes	1	0	0
52	woman	Perou	0.08	4	4	3	itinerant vendor	mobile	<=3	day	1	1	0						yes	1	0	0
32	woman	Brazil	0.33	4	2	2	housekeeper	non mobile	<=3	day	1		0						yes	1	0	0
36	woman	Brazil	0.25	3	5	2	itinerant vendor	mobile	<=3	day	1	3	1	1	1		1	1	yes	1	0	0
38	woman	Brazil	0.50	7	4	2	driver	non mobile	<=3	day	0	10	0						yes	1	0	0
43	woman	Brazil	15.00	15	4	2	housekeeper	non mobile	<=3	day	0	7	0						yes	1	0	0
50	woman	Brazil	0.33	10	5	2	shop owner	non mobile	>3mines	day	0	2	0						yes	1	1	0
39	woman	Brazil	0.50	8	4	2	housekeeper	non mobile	<=3	day	1	0	0						yes	1	1	0
34	woman	Brazil	0.04	4	4	2	housekeeper	non mobile	>3mines	day	1	4	0						yes	1	0	0
42	woman	Brazil	0.33	17	4	3	housekeeper	non mobile	<=3	day	0	2	0						yes	1	0	0
42	woman	Brazil	0.07	22	3	1	itinerant vendor	mobile	>3mines	day and night or night	1	12	0						yes	1	0	0
18	woman	Brazil	0.04	.08333333	2	2	dnk		<=3		1	1	0						yes	1	0	0
30	woman	Brazil	0.67	12	4	2	itinerant vendor	mobile	<=3	day	1	3	0						yes	1	0	0
42	woman	Brazil	1.00	9	2	2	shop owner	non mobile	<=3	day	1	6	0						yes	1	9	0
58	woman	Brazil	0.11	38	2	1	housekeeper	non mobile	<=3	day	1	2	0						yes	1	0	0
45	woman	Brazil	2.00	20	2	2	itinerant vendor	mobile	<=3	day	1	10	0						yes	1	0	0
28	woman	Brazil	0.50	1	4	2	itinerant vendor	mobile	<=3	day	1	2	0						yes	1	0	0
31	woman	Brazil	0.42	1	3	2	itinerant vendor	mobile	<=3	day	0	24	0		1		6	0	yes	1	1	0
45	woman	Brazil	3.00	3	2	2	housekeeper	non mobile	<=3	day	1	2	0						yes	1	0	0
28	woman	Brazil	0.04	.66666667	4	2	housekeeper	non mobile	<=3	day	1	5	0						yes	1	0	0
41	woman	Brazil	5.00	9	2	2	itinerant vendor	mobile	<=3	day	1	36	0						yes	1	0	0
43	woman	Brazil	2.00	20	4	2	housekeeper	non mobile	<=3	day	0	2	0						yes	1	0	0
27	woman	Venezuela	0.33	3	4	3	itinerant vendor	mobile	<=3	day and night or night	1	3	0						yes	1	0	0
48	woman	Brazil	0.08	30	2	2	gold miner	non mobile	>3mines	day	0	12	0						yes	1	1	0
61	woman	Brazil	0.17	9	5	2	itinerant vendor	mobile	<=3	day	1	3	0						yes	1	0	0
36	woman	Brazil	0.17	3	4	1	housekeeper	non mobile	<=3	day	0	36	0						yes	1	0	0
49	woman	Brazil	1.50	8	2	0	housekeeper	non mobile	>3mines	day	1	1	0						yes	1	0	0
55	woman	Brazil	0.33	5	2	1	housekeeper	non mobile	<=3	day and night or night	1	10	0						yes	1	0	0
41	woman	Brazil	3.00	9	1	2	housekeeper	non mobile	<=3	day	1	2	0		1		3	1	yes	1	0	0
37	woman	Brazil	0.58	14	3	2	housekeeper	non mobile	>3mines	day	0	2	0						yes	1	1	0
45	woman	Brazil	0.33	10	2	2	housekeeper	non mobile	<=3	day		10	0						yes	1	0	0
43	woman	Brazil	0.33	.66666667	3	2	housekeeper	non mobile	<=3	day	0	2	0						yes	1	0	0
45	woman	Brazil	0.50	14	4	1	housekeeper	non mobile	<=3	day	1	5	0						yes	1	0	0
39	woman	Brazil	5.33	1	2	2	itinerant vendor	mobile	<=3	day and night or night	0	24	0						yes	1	1	0
30	man	Brazil	2.00	10	4	1	gold miner	non mobile	<=3	day	2	2	0						yes	1	1	0
61	man	Brazil	0.25	34	4	1	gold miner	non mobile	>3mines	day	1	5	0						yes	1	1	0
29	man	Brazil	0.67	10	2	2	carrier	mobile	<=3	day and night or night	1	2	0						yes	1	1	0
25	man	Brazil	0.12	.75	2	2	gold miner	non mobile	<=3	day	0	12	0						yes	1	1	0
62	man	Brazil	0.50	40	1	0	gold miner	non mobile	>3mines	day	1	52	0						no	1	0	0
27	man	Brazil	1.00	8	2	2	carrier	mobile	<=3	day and night or night	0	24	0						yes	1	1	0
39	man	Brazil	0.17	11	4	1	gold miner	non mobile	<=3	day	1	1	0						yes	0	0	0
53	man	Brazil	1.50	41	2	0	driver	non mobile	<=3	day	1	10	0						yes	1	0	0
23	man	Brazil	0.17	3	4	2	gold miner	non mobile	<=3	day	1	5	0						yes	1	0	0
31	man	Brazil	0.50	1.1	4	2	carrier	mobile	<=3	day	1	1	0						yes	1	0	0
61	man	Brazil	0.25	9	3	1	gold miner	non mobile	<=3	day		1	0						yes	1	0	0
26	man	Brazil	0.83	1	3	2	gold miner	non mobile	<=3	day and night or night	1	1	0						yes	1	0	0
28	man	Brazil	0.42	7	4	2	gold miner	non mobile	<=3	day and night or night	1	2	0						yes	1	1	0
30	man	Brazil	3.00	16	4	2	carrier	mobile	<=3	day	1	3	0						yes	1	0	0
50	man	Brazil	0.33	15	1	2	gold miner	non mobile	<=3	day	1	2	0						yes	1	0	0
37	man	Brazil	0.25	5	2	2	gold miner	non mobile	<=3	day	1	3	0						yes	1	1	0
34	man	Brazil	0.17	.25	2	2	gold miner	non mobile	<=3	day	0	2	0						yes	1	0	0
31	man	Brazil	0.83	2	3	2	gold miner	non mobile	>3mines	day and night or night	0	1	0						yes	1	0	0
39	man	Brazil	1.00	10	4	2	gold miner	non mobile	<=3	day	0	4	0		1		4	0	yes	1	1	0
55	man	Brazil	0.17	26	1	1	gold miner	non mobile	>3mines	day and night or night	1	4	0						yes	1	0	0
28	man	Brazil	0.03	7	2	1	gold miner	non mobile	>3mines	day	1	12	0						yes	1	1	1
25	man	Venezuela	0.33	10	4	2	gold miner	non mobile	<=3	day		2	0						yes	1	0	0
42	man	Brazil	1.00	20	3	2	gold miner	non mobile	<=3	day	0	6	0						yes	1	0	0
25	man	Brazil	4.00	8	5	2	itinerant vendor	mobile	<=3	day		0	0						yes	1	1	0
40	man	Brazil	1.00	8	2	1	gold miner	non mobile	<=3	day and night or night	0	1	0						yes	1	0	0
33	man	Brazil	0.08	18	2	2	gold miner	non mobile	<=3	day	1	4	0						no	1	1	0
29	man	Brazil	1.00	6	3	2	gold miner	non mobile	<=3	day	0	1	0		1		4	2	yes	1	0	0
26	man	Brazil	0.17	3	2	2	gold miner	non mobile	>3mines	day	0	4	0						no	1	0	0
52	man	Brazil	2.00	30	3	1	gold miner	non mobile	<=3	day	0	6	0						yes	1	0	1
50	man	Brazil	0.02	25	2	1	gold miner	non mobile	<=3	day and night or night	0	12	0						yes	1	1	0
48	man	Brazil	0.33	19	2	1	gold miner	non mobile	<=3	day	0	4	0						yes	1	0	0
29	man	Brazil	0.50	5	2	1	gold miner	non mobile	<=3	day	1	3	1	2	1		3	1	yes	1	0	0
33	man	Brazil	0.50	.5	2	2	gold miner	non mobile	<=3	day	1	1	0						yes	1	0	0
29	man	Brazil	0.42	1.1	2	2	gold miner	non mobile	<=3	day	1	6	1	2					yes	1	0	0
40	man	Brazil		4	2	1	carrier	mobile	<=3	day	1	6	0						yes	1	1	0
57	man	Brazil	0.25	4	3	2	gold miner	non mobile	>3mines	day	1	2	1	1	1		1	1	yes	1	0	0
39	man	Brazil	1.00	17	5	2	gold miner	non mobile	<=3	day	0	2	0						yes	1	0	0
46	man	Brazil	0.42	16	3	2	gold miner	non mobile	>3mines	day and night or night	0	24	0						yes	1	0	0
33	man	Brazil	4.00	10	3	1	gold miner	non mobile	>3mines	day and night or night	0	2	0						yes	1	1	0
36	man	Brazil	0.07	14	5	2	gold miner	non mobile	>3mines	day and night or night	0	4	0						yes	1	0	0
33	man	Brazil	0.50	10	4	1	gold miner	non mobile	<=3	day	1	1	0						yes	1	0	0
32	man	Brazil	0.50	4	4	2	gold miner	non mobile	<=3	day and night or night	0	1	0						yes	1	1	0
46	man	Brazil	0.25	32	3	1	itinerant vendor	mobile	>3mines	day	1	4	0						yes	1	0	0
42	man	Brazil	0.50	30	2	1	carrier	mobile	<=3	day and night or night	0	2	0		1		4	1	yes	1	0	0
22	man	Brazil	0.08	2	4	2	itinerant vendor	mobile	>3mines	day and night or night	1	8	0		1			1	yes	1	9	0
59	man	Brazil	0.07	35	2	1	gold miner	non mobile	<=3	day and night or night	0	12	0						yes	1	0	0
46	man	Brazil	3.00	33	2	1	gold miner	non mobile	<=3	day	1	24	0						yes	1	0	0
55	man	Brazil	8.00	38	2	1	gold miner	non mobile	<=3	day	0	8	0						yes	1	0	0
61	man	Brazil	0.17	38	1	1	gold miner	non mobile	>3mines	day	1	4	0						yes	1	1	0
53	man	Brazil	0.04	39	4	1	gold miner	non mobile	<=3	day	0	1	0						yes	1	0	0
54	man	Brazil	1.50	15	3	2	gold miner	non mobile	<=3	day and night or night	0	4	0						yes	1	0	0
39	man	Brazil	0.25	19	3	2	gold miner	non mobile	>3mines	day and night or night	1	12	0						no	1	0	0
41	man	Brazil	0.33	3	3	1	gold miner	non mobile	<=3	day	1	1	1	1					yes	1	0	0
33	man	Brazil	0.03	14	1	1	gold miner	non mobile	>3mines	day and night or night	1	20	0						yes	1	1	0
55	man	Brazil	0.67	17	4	1	itinerant vendor	mobile	<=3	day	1	3	0						yes	1	0	0
29	man	Brazil	0.08	11	3	2	gold miner	non mobile	<=3	day and night or night	1	5	0							1	0	0
31	man	Brazil	0.17	12	3	1	carrier	mobile	>3mines	day and night or night	1	7	0						yes	1	1	0
49	man	Brazil	0.25	33	3	2	gold miner	non mobile	<=3	day	0	4	0						yes	1	1	0
21	man	Brazil	0.08	5	1	2	gold miner	non mobile	>3mines	day and night or night	1	4	0						yes	1	0	0
35	man	Brazil	4.00	6	3	2	gold miner	non mobile	<=3	day	1	6	0						yes	1	0	1
36	man	Brazil	3.00	6	2	2	gold miner	non mobile	<=3	day	1	4	0						yes	1	1	0
23	man	Brazil	0.17	2	3	2	gold miner	non mobile	<=3	day	0	1	0						yes	1	1	1
45	man	Brazil	0.67	19	4	1	gold miner	non mobile	<=3	day and night or night	1	2	0						yes	1	1	0
31	man	Brazil	0.17	11	2	2	gold miner	non mobile	>3mines	day	1	2	0						yes	1	0	0
25	man	Brazil	0.08	4	3	2	gold miner	non mobile	>3mines	day	0	4	0						yes	1	1	0
48	man	Brazil	0.25	1	2	1	gold miner	non mobile	<=3	day	1	0	0						yes	1	1	0
49	man	Brazil	0.08	8	4	1	gold miner	non mobile	>3mines	day	0	3	0						yes	1	1	0
30	man	Brazil	0.33	18	4	2	gold miner	non mobile	>3mines	day and night or night	0	10	0		1		5	1	yes	1	1	0
64	man	Brazil	0.25	17	2	2	gold miner	non mobile	>3mines	day and night or night	0	1	0						yes	1	0	0
43	man	Brazil	0.58	1.5	3	2	gold miner	non mobile	<=3	day	1	2	0						yes	1	0	0
54	man	Brazil	0.04	9	2	1	gold miner	non mobile	>3mines	day		8	0						yes	1	0	0
38	man	Brazil	0.03	15	2	2	gold miner	non mobile	<=3	day	1	18	0						yes	1	1	0
40	man	Brazil	1.00	25	4	2	gold miner	non mobile	<=3	day	1	2	0						yes	1	1	0
36	man	Brazil	4.50	9	3	2	gold miner	non mobile	<=3	day and night or night	1	3	1	2					yes	1	0	0
40	man	Brazil	0.25	17	3	2	gold miner	non mobile	<=3	day	0	12	0						yes	1	0	0
26	man	Brazil	0.08	8	4	2	carrier	mobile	<=3	day	1	3	0						yes	1	0	0
57	man	Brazil	0.25	40	5	1	gold miner	non mobile	<=3	day	0	1	0						no	1	1	0
34	man	Brazil	16.00	16	1	1	carrier	mobile	<=3	day and night or night	0	3	0						yes	1	0	0
32	man	Brazil	0.08	5	2	2	gold miner	non mobile	<=3	day	0	1	0						no	1	0	0
46	man	Brazil	0.03	15	2	1	gold miner	non mobile	<=3	day			0						yes	1	9	0
44	man	Brazil	0.25	1.5	2	1	gold miner	non mobile	<=3	day	0	1	0						yes	1	1	0
36	man	Brazil	1.50	1.5	2	2	gold miner	non mobile	<=3	day	1	5	0						yes	1	0	0
43	man	Brazil	1.92	30	4	2	gold miner	non mobile	<=3	day and night or night	1	1	0						yes	1	1	0
24	man	Brazil	0.25	6	1	2	gold miner	non mobile	>3mines	day	1	15	0						yes	1	0	0
43	man	Brazil	0.17	10	2	1	gold miner	non mobile	>3mines	day and night or night	1	2	0						yes	1	1	0
36	man	Brazil	0.67	4	5	2	gold miner	non mobile	<=3	day	1	2	0						yes	1	0	0
47	man	Brazil	0.33	33	2	2	gold miner	non mobile	<=3	day and night or night	0		0						yes	1	1	0
35	man	Brazil	2.00	10	4	2	gold miner	non mobile	<=3	day and night or night	0	2	0						yes	1	0	0
35	man	Brazil	0.67	17	2	1	gold miner	non mobile	>3mines	day	1	2	0			1	1		yes	1	1	0
42	man	Brazil	0.17	12	2	2	gold miner	non mobile	<=3	day and night or night	1	4	0						yes	1	0	0
64	man	Brazil	2.00	5	3	1	gold miner	non mobile	<=3	day	0	3	0						yes	1	1	0
50	man	Brazil	1.00	25	3	2	gold miner	non mobile	<=3	day and night or night	0	48	0						yes	1	0	0
49	man	Brazil	0.50	15	4	1	gold miner	non mobile	<=3	day	1	2	0						yes	1	9	0
28	man	Brazil	0.27	10	5	2	carrier	mobile	<=3	day		2	0						yes	1	0	0
42	man	Brazil	0.17	3	4	2	gold miner	non mobile	<=3	day		2	0						yes	1	1	0
56	man	Brazil	0.83	19	2	1	gold miner	non mobile	<=3	day and night or night	0	1	0						yes	1	0	0
33	man	Brazil	1.08	3	2	0	gold miner	non mobile	>3mines	day	1	6	0						yes	1	1	0
21	man	Brazil	0.14	1.5	5	2	gold miner	non mobile	>3mines	day	1	4	0						yes	1	0	0
45	man	Brazil		25	4	0	gold miner	non mobile	>3mines	day and night or night	1	6	0						yes	1	0	0
25	man	Brazil	0.25	7	4	2	gold miner	non mobile	>3mines	day and night or night	1	1	0						yes	1	0	0
29	man	Brazil	0.67	4	3	1	gold miner	non mobile	>3mines	day	0	2	0						yes	1	0	0
42	man	Brazil	0.17	20	3	1	gold miner	non mobile	<=3	day	0	1	0						yes	1	1	0
43	man	Brazil	1.75	33	3	1	gold miner	non mobile	<=3	day	0	4	0						yes	1	0	0
61	man	Brazil	2.83	3		2	gold miner	non mobile	>3mines	day	1	52	0						yes	1	0	0
40	man	Brazil	1.00	18	5	2	gold miner	non mobile	<=3	day	1	4	0						yes	1	1	0
20	man	Brazil	0.00	1.25	3	2	gold miner	non mobile	<=3	day	0	6	0						yes	1	0	0
51	man	Brazil	0.55	32	1	1	gold miner	non mobile	<=3	day	1	1	0						yes	1	1	0
34	man	Brazil				2	dnk		<=3			0	0						yes	1	1	1
46	man	Brazil	0.25	20	4	1	gold miner	non mobile	<=3	day	1	60	0						yes	1	0	0
48	man	Brazil	0.03	7	1	2	gold miner	non mobile	<=3	day and night or night	1	30	0						no	1	1	0
24	man	Brazil	0.25	2	3	2	gold miner	non mobile	>3mines	day	1	3	0						yes	1	0	0
37	man	Brazil	0.92	6	3	2	gold miner	non mobile	>3mines	day	1	3	0						yes	1	1	0
38	man	Brazil	0.27	17	5	2	carrier	mobile	<=3	day and night or night		2	0						yes	1	0	0
31	man	Brazil	0.42	3	2	2	gold miner	non mobile	<=3	day	1	4	0						yes	1	0	0
44	man	Brazil	0.42	6	1	1	gold miner	non mobile	<=3	day	1	12	0						yes	1	0	0
41	man	Brazil	0.08	10	1	1	gold miner	non mobile	<=3	day	0	4	0						no	1	0	0
36	man	Brazil	0.25	10	4	2	gold miner	non mobile	<=3	day	0	3	0						yes		0	0
23	man	Brazil	0.33	3.5	4	2	itinerant vendor	mobile	>3mines	day and night or night	1	0	0						yes	1	0	0
33	man	Brazil	0.67	3	3	2	gold miner	non mobile	<=3	day	0	3	0						yes	1	9	0
54	man	Brazil	3.00	34	2	1	itinerant vendor	mobile	>3mines	day	0	12	0						yes	1	1	0
38	man	Brazil	0.08	8	2	2	gold miner	non mobile	<=3	day	1		0						yes	1	0	0
30	man	Brazil	0.33	10	3	2	gold miner	non mobile	<=3	day	1	1	0						yes	1	0	0
44	man	Brazil	0.33	.33333333	3	2	gold miner	non mobile	<=3	day	1	1	0						yes	1	0	0
26	man	Brazil	0.04	.5	2	2	gold miner	non mobile	<=3	day		1	0						yes	1	0	0
45	man	Brazil	0.17	2	3	1	gold miner	non mobile	<=3	day and night or night	1	1	0						yes	1	0	0
38	man	other	0.25	6	2	2	gold miner	non mobile	<=3	day and night or night	0	0	0						yes	1	0	0
53	man	Brazil	2.00	18	4	2	itinerant vendor	mobile	<=3	day	1	10	0						yes	1	0	0
29	man	Brazil	0.17	7	2	2	gold miner	non mobile	>3mines	day	1	20	0						yes	1	1	0
58	man	Brazil	6.00	19	4	2	gold miner	non mobile	<=3	day	0	2	0						yes	1	1	0
28	man	Brazil	0.25	6	2	2	gold miner	non mobile	<=3	day	1	2	0						yes			0
63	man	Brazil	0.67	34	4	0	gold miner	non mobile	>3mines	day	1	0	0						yes	1	9	0
42	man	Brazil	0.02	10	2	2	itinerant vendor	mobile	<=3	day	0	3	0						yes		0	0
34	man	Brazil	0.58	7	3	1	gold miner	non mobile	>3mines	day and night or night	0	2	0						no	1	0	0
23	man	Brazil	0.75	1	5	1	gold miner	non mobile	<=3	day	1	3	0						yes	1	1	0
47	man	Brazil	0.42	23	2	2	gold miner	non mobile	<=3	day and night or night	0	2	0						yes	1	0	0
51	man	Brazil	0.50	3	4	0	gold miner	non mobile	>3mines	day	1	1	0						yes	1	0	0
26	man	Brazil	0.33	3	2	2	gold miner	non mobile	<=3	day	0	5	0						yes	1	1	0
25	man	Brazil	0.17	3	5	2	gold miner	non mobile	<=3	day	0	12	0						yes	1	0	0
58	man	Brazil	0.58	25	4	1	itinerant vendor	mobile	<=3	day	1	4	0						yes	1	1	0
64	man	Brazil	7.00	12	2	2	other	non mobile	>3mines	day	0	12	0						yes	1	1	0
48	man	Brazil	0.67	20	2	1	gold miner	non mobile	<=3	day	0	4	0						yes	1	1	0
27	man	Brazil	0.12	8	2	2	gold miner	non mobile	>3mines	day	1	4	0						no	1	0	0
34	man	Brazil	2.00	11	3	2	gold miner	non mobile	>3mines	day	1		0						yes	1	1	0
28	man	Brazil		6	4	2	gold miner	non mobile	>3mines	day	1	5	0		1		3	1	yes	1	0	0
29	man	Brazil	0.08	.08333333	1	2	gold miner	non mobile	<=3	day and night or night	1	2	0						yes	1	1	0
54	man	Brazil	0.25	36	5	1	gold miner	non mobile	<=3	day	1	5	0						yes	1	0	1
40	man	Brazil	3.00	16	2	1	carrier	mobile	<=3	day and night or night	1	12	0						yes	1	0	0
56	man	Brazil	0.08	38	3	1	itinerant vendor	mobile	>3mines	day	1	14	0						yes	1	0	0
42	man	Brazil		5	4	2	gold miner	non mobile	<=3	day	0	4	0						yes	1	0	0
22	man	Brazil	0.42	2	4	2	gold miner	non mobile	<=3	day	0	3	0						yes	0	0	0
47	man	Brazil	12.00	32	4	1	gold miner	non mobile	<=3	day and night or night	1	4	0						yes	1	0	0
54	man	Brazil	0.04	13	3	2	itinerant vendor	mobile	>3mines	day	1	1	0						yes	1	0	0
51	man	Brazil	1.00	33	5	1	other	non mobile	<=3	day	1	5	0						yes	1	1	0
54	man	Brazil	0.03	16	5	2	none	mobile	<=3	day	1	1	0						yes	1	0	0
49	man	Brazil	0.25	20	3	1	driver	non mobile	<=3		1	3	0						yes	1	0	0
49	man	Brazil	1.25	32	2	1	gold miner	non mobile	<=3	day	1	81	0						yes	1	0	0
22	man	Brazil	1.00	6	3	2	itinerant vendor	mobile	<=3	day	1	12	0						yes	1	1	0
35	man	Brazil	1.33	10	5	2	gold miner	non mobile	>3mines	day and night or night	0	3	0						yes	1	1	0
23	man	Brazil	1.08	1.0833333	3	2	gold miner	non mobile	<=3	day	1	3	0		1		2	2	yes	1	0	0
46	man	Brazil	0.17	30	4	1	gold miner	non mobile	>3mines	day	1	2	0						yes			0
22	man	Brazil		0		2	other	non mobile	<=3		1	0	0						yes	1	0	0
34	man	other	1.92	4		2	gold miner	non mobile	<=3	day and night or night	0	1	0						yes	1	0	0
44	man	Brazil	1.00	3	2	1	gold miner	non mobile	<=3	day and night or night	0	1	0						yes	1	1	0
36	man	Brazil	0.83	10	3	2	gold miner	non mobile	>3mines	day	0	3	0						yes	1	1	0
41	man	Brazil	1.00	25	3		gold miner	non mobile	<=3	day and night or night	1	1	0						yes	1	0	0
50	man	Brazil	1.50	16	4	1	other	non mobile	>3mines	day	1	6	0						yes	1	0	0
48	man	Brazil	0.50	12	4	2	gold miner	non mobile	>3mines	day	1	3	0						yes	1	1	0
55	man	Brazil	1.50	20	3	2	gold miner	non mobile	<=3	day	1	1	0						yes	1	0	0
32	man	Brazil	0.17	4	2	2	gold miner	non mobile	>3mines	day	1	10	0						yes	1	0	0
58	man	Brazil	6.42	37		1	gold miner	non mobile	>3mines	day	0	4	0						yes	1	1	0
56	man	Brazil	0.58	37	2	2	gold miner	non mobile	<=3	day and night or night	0	3	0						yes	1	0	1
49	man	Brazil	5.00	21	3	1	gold miner	non mobile	<=3	day	0	4	0						yes	1	0	0
26	man	Brazil	1.00	1.8	5	2	gold miner	non mobile	<=3	day	1	1	0						yes	1	1	0
47	man	Brazil	0.08	19	5	2	gold miner	non mobile	>3mines	day	0	12	0						yes	1	0	0
25	man	Brazil	0.33	1	2	2	gold miner	non mobile	<=3	day	0	3	0						no	1	0	0
49	man	France	1.00	20	3	2	driver	non mobile	>3mines	day and night or night	1	60	0						yes	1	1	0
53	man	Brazil	0.25	10	4	1	gold miner	non mobile	>3mines	day and night or night	0	1	0						yes	1	1	0
25	man	Brazil	0.25	5	4	2	gold miner	non mobile	>3mines	day and night or night	1	3	0						no	1	1	0
28	man	Brazil	1.67	2	4	1	gold miner	non mobile	<=3	day and night or night	0	1	0						yes	1	0	0
50	man	Brazil	0.25	21	2	2	other	non mobile	<=3	day	1	3	0		1		2	0	yes	1	1	0
46	man	Brazil	0.03	9	1	2	gold miner	non mobile	>3mines	day and night or night	1	3	0						yes	1	1	0
25	man	Brazil	3.00	7	4	1	gold miner	non mobile	<=3	day and night or night	1	2	0						yes	1	0	0
39	man	Brazil	0.50	.5	2	3	gold miner	non mobile	<=3	day	1	1	0						yes	1	0	0
48	man	Brazil	0.50	13	2	1	gold miner	non mobile	<=3	day	1	2	0						yes	1	0	0
52	man	Brazil	0.25	18	2	1	gold miner	non mobile	>3mines	day	1	6	0						yes	1	0	0
58	man	Brazil	0.33	36	2	1	gold miner	non mobile	<=3	day	0	5	0						yes	1	0	0
35	man	Brazil	0.17	.25	5	2	gold miner	non mobile	<=3	day	1	1	0						yes	1	0	0
42	man	Brazil	0.50	18	3	2	gold miner	non mobile	>3mines	day	1	3	0						yes	1	1	0
33	man	Brazil	0.04	15	4	2	carrier	mobile	<=3	day	1	10	0						yes	1	0	0
36	man	Brazil	3.00	11	3	2	gold miner	non mobile	<=3	day	1	6	0						no	1	1	0
20	man	Brazil	0.17	1.7	5	2	gold miner	non mobile	>3mines	day	0	8	0						yes	1	0	0
34	man	Brazil	0.17	.75	1	2	dnk		<=3	day	1	10	0						yes	1	0	0
24	man	Brazil	0.17	2	2	2	gold miner	non mobile	>3mines	day	0	2	0						yes	1	0	0
49	man	Brazil	0.42	10	1	2	bar owner	non mobile	>3mines	day	1	2	0						yes	1	1	0
44	man	Brazil	0.50	34	3	0	gold miner	non mobile	>3mines	day	0	2	0						no	1	0	0
58	man	Brazil	0.17	18	2	1	gold miner	non mobile	<=3	day	0	6	0						yes	1	0	0
36	man	Brazil	0.17	10	5	2	gold miner	non mobile	>3mines	day	0	1	0						yes	1	1	0
35	man	Brazil	1.17	14	2	1	gold miner	non mobile	>3mines	day	1	4	0						yes	1	0	0
47	man	Brazil	0.17	.16666667	4	2	gold miner	non mobile	<=3	day	1	1	0						yes	1	0	0
52	man	Brazil	0.04	20	1	2	gold miner	non mobile	>3mines	day and night or night	1	4	0						yes	1	1	0
26	man	Brazil	1.50	7	4	2	gold miner	non mobile	>3mines	day and night or night	1	1	0		1			1	yes	1	1	0
25	man	Brazil	2.33	3	3	1	gold miner	non mobile	>3mines	day	0	0	0						yes	1	0	0
28	man	Brazil	0.50	4	4	2	gold miner	non mobile	<=3	day and night or night	1	37	0						yes	1	1	0
48	man	Brazil	0.42	20	5	2	gold miner	non mobile	>3mines	day	2	4	0						yes	1	0	0
29	man	Brazil	2.00	12	3	2	gold miner	non mobile	<=3	day	0	36	0						yes	1	1	0
33	man	Brazil	5.00	13	4	2	gold miner	non mobile	<=3	day		3	0						yes	1	9	0
49	man	Brazil	0.33	21	1	1	gold miner	non mobile	>3mines	day	1	12	0						yes	1	1	1
37	man	Brazil	0.08	12	3	2	gold miner	non mobile	>3mines	day	0	12	0						yes	1	0	0
38	man	Brazil	0.42	15	3	1	gold miner	non mobile	<=3	day	1	2	0						yes	1	1	0
34	man	Brazil	0.50	.5	3	2	gold miner	non mobile	<=3	day	0	1	0						yes	1	0	0
50	man	Brazil	0.08	.5	3	2	itinerant vendor	mobile	<=3	day		2	0						yes	1	0	0
35	man	Brazil	0.25	10	4	3	itinerant vendor	mobile	<=3	day	1	10	0						yes	1	0	0
39	man	Brazil	0.25	9	4	1	gold miner	non mobile	<=3	day and night or night	1	0	0						yes	1	0	0
26	man	Brazil	2.00	7	2	2	gold miner	non mobile	<=3	day	0	2	0						yes	1	1	0
36	man	Brazil	0.58	8	2	2	other	non mobile	<=3	day	0	2	0						yes	1	1	0
49	man	Brazil	0.50	32	4	1	gold miner	non mobile	<=3	day	0	1	0						yes	1	0	0
36	man	Brazil	0.08	10	1	2	gold miner	non mobile	>3mines	day	1	3	0						yes	1	0	0
46	man	Brazil	0.50	3	4	2	gold miner	non mobile	<=3	day and night or night	1	3	0						yes	1	0	0
53	man	Brazil	0.25	35	2	1	driver	non mobile	<=3	day	0	2	0						yes	1	0	0
30	man	Brazil	2.00	4	3	2	gold miner	non mobile	<=3	day	0	4	0						yes	1	0	0
54	man	Brazil	0.33	12	3	1	gold miner	non mobile	>3mines	day and night or night	0	3	0						yes	1	0	0
52	man	Brazil	2.00	33	2	1	gold miner	non mobile	<=3	day	1	12	0						yes	1	0	0
46	man	Brazil	8.00	10	2	2	gold miner	non mobile	<=3	day	0	1	0						yes	1	0	0
49	man	Brazil	0.33	29	3	0	gold miner	non mobile	<=3	day	1	2	0						no	1	0	0
25	man	Brazil	0.17	3.5	4	2	gold miner	non mobile	>3mines	day and night or night	0	3	0						yes	1	0	0
55	man	Brazil	3.00	16	1	1	gold miner	non mobile	<=3	day	1	12	0						yes	1	1	0
64	man	Brazil	0.33	22	4	0	gold miner	non mobile	>3mines	day	1	3	0						yes	1	0	0
41	man	Brazil	1.00	15	3	0	gold miner	non mobile	<=3	day	1	2	0						yes	1	1	0
70	man	Brazil	0.17	40	2	0	itinerant vendor	mobile	<=3	day	0	12	0						yes	1	1	0
47	man	Brazil	0.27	9	5	1	gold miner	non mobile	<=3	day	0	3	1	2	1		4	0	yes	1	0	0
43	man	Brazil	1.00	11	2	2	gold miner	non mobile	>3mines	day	1	4	0						yes	1	0	0
30	man	Brazil	0.42	12	3	2	gold miner	non mobile	<=3	day	1	8	0						yes	1	0	0
49	man	Brazil	8.00	35	2	1	gold miner	non mobile	<=3	day	0	12	0						yes	1	0	0
39	man	Brazil	0.04	28	3	2	gold miner	non mobile	<=3	day	0	1	0						yes	1	1	0
32	man	Brazil	0.17	.33333333	4	1	gold miner	non mobile	<=3	day	0	2	0						no	1	0	0
40	man	Brazil	0.67	19	2	2	gold miner	non mobile	<=3	day	0	2	0						yes	1	0	0
26	man	Brazil	0.67	5	2	2	gold miner	non mobile	>3mines	day		20	0						yes	1	0	0
33	man	Brazil	0.50	20	3	1	itinerant vendor	mobile	>3mines	day and night or night	1	6	0						yes	1	0	0
38	man	other	2.00	3	1	3	driver	non mobile	<=3	day and night or night	1		0						yes	1	0	0
61	man	Brazil	3.00	42	3	2	gold miner	non mobile	<=3	day	1	38	0						yes	1	0	0
53	man	Brazil	8.00	22	2	1	gold miner	non mobile	<=3	day	0	2	2	1					yes	1	0	0
57	man	Brazil	0.17	7	2	1	gold miner	non mobile	<=3	day	1	24	0							1	0	0
33	man	Brazil	0.25	10	2	2	gold miner	non mobile	<=3	day	1	2	0						yes	1	0	0
33	man	Brazil	0.42	.5	3	2	gold miner	non mobile	<=3	day	0	0	0						yes	1	0	0
23	man	Brazil	0.42	.41666667	2	2	gold miner	non mobile	<=3	day	1	3	0						yes	1	1	0
29	man	Brazil	0.25	2	2	2	gold miner	non mobile	<=3	day	1	15	0		1		3	0	yes	0	0	0
43	man	Brazil	2.00	15	3	1	gold miner	non mobile	<=3	day	0	6	0						yes	1	1	0
42	man	Suriname	1.00	15	4	3	gold miner	non mobile	<=3	day	1	12	0						yes	1	0	0
49	man	Brazil	2.00	22	3	1	gold miner	non mobile	>3mines	day and night or night	0	6	0						yes	1	1	0
44	man	Brazil	0.17	3	2	2	gold miner	non mobile	>3mines	day	1	2	0						yes	1	0	0
57	man	Guyana	0.02	45	2	0	carrier	mobile	<=3	day and night or night	1	5	0						yes	1	0	0
32	man	Brazil	0.34	20	3	0	gold miner	non mobile	>3mines	day	0	0	0						yes	1	0	0
49	man	Brazil	3.00	31	4	1	gold miner	non mobile	<=3	day and night or night	1	2	0						yes	1	0	0
58	man	Brazil	2.00	38	3	1	gold miner	non mobile	<=3	day	1	3	1	4					yes	1	1	0
31	man	Brazil	2.00	2	3	2	gold miner	non mobile	<=3	day	1	1	0						yes	1	0	0
47	man	Brazil	13.00	13	3	0	gold miner	non mobile	<=3	day	0	2	0						yes	1	1	0
27	man	Brazil	0.25	3	4	2	carrier	mobile	<=3	day and night or night		6	0						yes	1	0	0
48	man	Brazil	0.50	30	4	2	shop owner	non mobile	>3mines	day and night or night	1	2	0						yes	1	0	0
35	man	Brazil	0.12	16	4	2	gold miner	non mobile	>3mines	day	1	8	0						yes	1	0	1
35	man	Brazil	0.58	15	2	0	gold miner	non mobile	<=3	day	0	5	0						no	1	0	0
43	man	Brazil	3.00	20	2	1	gold miner	non mobile	<=3	day	0	12	0						no	1	1	0
28	man	Brazil	6.00	11	3	1	itinerant vendor	mobile	<=3	day and night or night	1	3	0						yes	1	0	0
55	man	Brazil	0.17	26	2	2	gold miner	non mobile	<=3	day	1	34	0						yes	1	1	0
51	man	Brazil	0.33	3	2	1	gold miner	non mobile	>3mines	day and night or night	1	7	0		1		2	1	yes	1	0	0
45	man	Brazil	1.00	13	2	0	gold miner	non mobile	<=3	day	1	2	0						yes	1	0	0
36	man	Brazil	0.50	.41666667	4	2	gold miner	non mobile	<=3	day	2	5	0						yes	1	0	0
39	man	Brazil	0.58	10	2	2	carrier	mobile	<=3	day	0	8	0						yes	1	0	0
35	man	Brazil	0.25	16	3	2	gold miner	non mobile	<=3	day	1	3	0						yes	1	0	0
58	man	Brazil	0.50	37	1	0	gold miner	non mobile	<=3	day and night or night	1	2	0						yes	0	0	1
53	man	Brazil	0.25	20	4	2	gold miner	non mobile	<=3	day	0	3	0						yes	1	1	0
58	man	Brazil	0.04	6	4	1	gold miner	non mobile	<=3	day	0	4	0						yes	1	0	0
58	man	Brazil	0.04	35	2	1	gold miner	non mobile	<=3	day	0	6	0						yes	1	0	0
49	man	Brazil	0.17	30	3	1	itinerant vendor	mobile	<=3	day	0	12	0						yes	1	0	0
26	man	Brazil	0.04	9	2	2	gold miner	non mobile	>3mines	day	1	4	0						yes	1	1	0
34	man	Brazil	0.08	12	1	2	gold miner	non mobile	>3mines	day	1	23	0		1		1	0	yes	1	0	0
36	man	France	0.12	20	2	2	carrier	mobile	>3mines	day	0	24	0						no	1	0	0
37	man	Brazil	0.25	10	3	0	itinerant vendor	mobile	<=3	day	1	4	0						yes	1	0	0
56	man	Brazil	0.06	20	2	2	gold miner	non mobile	<=3	day	1	30	0						yes	1	0	0
